# Supplementary material for: GPX2+ tumor cells recruit LGALS1+ B cells via CCL26-CCR3 axis to promote immunosuppression and tumor progression in hepatocellular carcinoma
Source: Front Immunol. 2026 Mar 20;17:1709855. doi: 10.3389/fimmu.2026.1709855 (PMC13047122; doi:10.3389/fimmu.2026.1709855)
Supplement: Supplementary file 7 [file Table1.xlsx]

## Sheet: Sheet1
Matrix ID	Name	Score	Relative score	Sequence ID	Start	End	Strand	Predicted sequence
MA0147.4	MA0147.4.MYC	11.7932	0.946149	NC_000009.12:c72900671-72898671	1703	1710	+	CCACGTGT
MA0147.3	MA0147.3.MYC	10.9933	0.897356	NC_000009.12:c72900671-72898671	1701	1712	+	AGCCACGTGTAA
MA0147.4	MA0147.4.MYC	9.91328	0.903608	NC_000009.12:c72900671-72898671	1703	1710	-	ACACGTGG
MA0147.4	MA0147.4.MYC	9.45462	0.893229	NC_000009.12:c72900671-72898671	811	818	-	CCACCTGC
MA0059.2	MA0059.2.MAX::MYC	9.40943	0.84443	NC_000009.12:c72900671-72898671	1702	1711	-	TACACGTGGC
MA0059.2	MA0059.2.MAX::MYC	9.23643	0.839793	NC_000009.12:c72900671-72898671	810	819	+	AGCAGGTGGA
MA0059.1	MA0059.1.MAX::MYC	9.0957	0.828481	NC_000009.12:c72900671-72898671	1702	1712	-	TTACACGTGGC
MA0147.3	MA0147.3.MYC	9.06956	0.857194	NC_000009.12:c72900671-72898671	1701	1712	-	TTACACGTGGCT
MA0147.3	MA0147.3.MYC	9.0474	0.856731	NC_000009.12:c72900671-72898671	809	820	-	ATCCACCTGCTG
MA0059.1	MA0059.1.MAX::MYC	8.98425	0.825663	NC_000009.12:c72900671-72898671	1701	1711	+	AGCCACGTGTA
MA0059.2	MA0059.2.MAX::MYC	8.63531	0.82368	NC_000009.12:c72900671-72898671	1702	1711	+	GCCACGTGTA
MA0147.4	MA0147.4.MYC	6.85986	0.834512	NC_000009.12:c72900671-72898671	1150	1157	+	CCACATGA
MA0147.4	MA0147.4.MYC	5.45714	0.80277	NC_000009.12:c72900671-72898671	1150	1157	-	TCATGTGG
