# Supplementary material for: GPX2+ tumor cells recruit LGALS1+ B cells via CCL26-CCR3 axis to promote immunosuppression and tumor progression in hepatocellular carcinoma
Source: Front Immunol. 2026 Mar 20;17:1709855. doi: 10.3389/fimmu.2026.1709855 (PMC13047122; doi:10.3389/fimmu.2026.1709855)
Supplement: Supplementary file 8 [file Table2.xlsx]

## Sheet: Sheet1
Matrix ID	Name	Score	Relative score	Sequence ID	Start	End	Strand	Predicted sequence
MA0059.1	MA0059.1.MAX::MYC	10.4701	0.863234	NC_000011.10:35137171-35139171	1824	1834	+	GAGCACGGGGC
MA0059.2	MA0059.2.MAX::MYC	9.8044	0.855017	NC_000011.10:35137171-35139171	1825	1834	+	AGCACGGGGC
MA0147.3	MA0147.3.MYC	9.51155	0.866421	NC_000011.10:35137171-35139171	1396	1407	+	AGCCATGTGGAC
MA0147.4	MA0147.4.MYC	9.08912	0.884958	NC_000011.10:35137171-35139171	1398	1405	+	CCATGTGG
MA0059.1	MA0059.1.MAX::MYC	8.8409	0.822039	NC_000011.10:35137171-35139171	1396	1406	+	AGCCATGTGGA
MA0059.2	MA0059.2.MAX::MYC	8.49196	0.819837	NC_000011.10:35137171-35139171	1397	1406	+	GCCATGTGGA
MA0147.4	MA0147.4.MYC	8.13492	0.863365	NC_000011.10:35137171-35139171	1785	1792	+	CCACGTCC
MA0147.3	MA0147.3.MYC	8.01877	0.835256	NC_000011.10:35137171-35139171	1783	1794	+	ACCCACGTCCCT
MA0147.4	MA0147.4.MYC	6.58995	0.828404	NC_000011.10:35137171-35139171	1446	1453	+	CCACTTGG
MA0147.3	MA0147.3.MYC	9.60545	0.868381	NC_000011.10:35137171-35139171	1824	1835	-	CGCCCCGTGCTC
