# Supplementary material for: GPX2+ tumor cells recruit LGALS1+ B cells via CCL26-CCR3 axis to promote immunosuppression and tumor progression in hepatocellular carcinoma
Source: Front Immunol. 2026 Mar 20;17:1709855. doi: 10.3389/fimmu.2026.1709855 (PMC13047122; doi:10.3389/fimmu.2026.1709855)
Supplement: Supplementary file 9 [file Table3.xlsx]

## Sheet: Sheet1
MA0147.4	MA0147.4.MYC	9.45462	0.893229	NC_000011.10:c119415476-119413476	113	120	-	CCACCTGC
MA0147.3	MA0147.3.MYC	8.79739	0.851512	NC_000011.10:c119415476-119413476	111	122	-	ATCCACCTGCCT
MA0147.4	MA0147.4.MYC	8.4761	0.871086	NC_000011.10:c119415476-119413476	583	590	-	CCAGGTGC
MA0147.3	MA0147.3.MYC	8.1482	0.837958	NC_000011.10:c119415476-119413476	581	592	-	AGCCAGGTGCAT
MA0147.4	MA0147.4.MYC	7.25611	0.843479	NC_000011.10:c119415476-119413476	1323	1330	-	ACATGTGC
MA0147.3	MA0147.3.MYC	7.11187	0.816323	NC_000011.10:c119415476-119413476	1321	1332	-	AGACATGTGCCA
MA0147.4	MA0147.4.MYC	7.07489	0.839378	NC_000011.10:c119415476-119413476	398	405	+	CCACCTGT
MA0147.4	MA0147.4.MYC	6.40828	0.824293	NC_000011.10:c119415476-119413476	1855	1862	-	ACACCTGC
MA0147.4	MA0147.4.MYC	6.09637	0.817235	NC_000011.10:c119415476-119413476	216	223	+	CCAGGTGT
